# Supplementary material for: A new metabolic signature contributes to disease progression and predicts worse survival in melanoma
Source: Bioengineered. 2020 Oct 21;11(1):1099–111. doi: 10.1080/21655979.2020.1822714 (PMC8291831; doi:10.1080/21655979.2020.1822714)
Supplement: Supplemental Material [file KBIE_A_1822714_SM0229.zip]

Archive with 6 entries (6 files):
- Figure S1.tif
- Figure S2.tif
- Supplemental caption.docx
- Table S1.docx
- Table S2.docx
- Table S3.docx
